# Supplementary material for: Metabolic Transcriptional Activation in Ulcerative Colitis Identified Through scRNA-seq Analysis
Source: Genes (Basel). 2024 Oct 31;15(11):1412. doi: 10.3390/genes15111412 (PMC11593927; doi:10.3390/genes15111412)
Supplement: Supplementary file 1 [file genes-15-01412-s001.zip]

Archive with 1 entries (1 files):
- genes-3261991-supplementary.pdf
